# Supplementary material for: Antibacterial and Anti-Inflammatory Polysaccharide from Fructus Ligustri Lucidi Incorporated in PVA/Pectin Hydrogels Accelerate Wound Healing
Source: Molecules. 2024 Mar 22;29(7):1423. doi: 10.3390/molecules29071423 (PMC11012603; doi:10.3390/molecules29071423)
Supplement: Supplementary file 1 [file molecules-29-01423-s001.zip]

Archive with 1 entries (1 files):
- molecules-2854247-supplementary.pdf
